# Supplementary material for: Culturally Adapting the World Health Organization Digital Intervention for Family Caregivers of People With Dementia (iSupport): Community-Based Participatory Approach
Source: JMIR Form Res. 2024 Jan 24;8:e46941. doi: 10.2196/46941 (PMC10851118; doi:10.2196/46941)
Supplement: Multimedia Appendix 3 [file formative_v8i1e46941_app3.xlsx]

## Sheet: Sheet1
INTRODUCTION TO DEMENTIA
WHAT IS DEMENTIA	CONTENT	DESIGN	FLOW	ALL IS OK	ORIGINAL TEXT/SYMBOL/ILLUSTRATION	PROPOSED CHANGE TO IMPROVE	EXPLANATION & COMMENTS
WHAT IS DEMENTIA AND HOW DOES IT AFFECT SOMEONE?
WHAT IS DEMENTIA?
WHAT CAUSES DEMENTIA?
WHAT CAUSES DEMENTIA?
WHAT CAUSES DEMENTIA?
WHAT CAUSES DEMENTIA?
WHAT CAUSES DEMENTIA?
WHAT CAUSES DEMENTIA?
WHAT CAUSES DEMENTIA?
WHAT HAPPENS TO PEOPLE WITH DEMENTIA?
WHAT IS THE RIGHT ANSWER?
WHAT HAPPENS TO PEOPLE WITH DEMENTIA?
FIRST STEP
CHECK YOUR UNDERSTANDING
DEMENTIA HAS STAGES
REACH OUT FOR HELP
WHAT IS THE FOCUS OF THIS INTERNET SUPPORT TOOL?
KEEP IN MIND
PLEASE GIVE US YOUR FEEDBACK
